# Supplementary material for: Comparative Analysis of Heavy Metal Content in Impacted Third Molars from Industrial and Non-Industrial Areas and Its Effect on the Isolation, Culture, and Proliferation of Dental Stem Cells (DSCs)
Source: J Clin Med. 2024 Sep 14;13(18):5465. doi: 10.3390/jcm13185465 (PMC11432618; doi:10.3390/jcm13185465)
Supplement: Supplementary file 1 [file jcm-13-05465-s001.zip]

Archive with 1 entries (1 files):
- jcm-3165524-supplementary.xlsx
