# Supplementary material for: Comparative Analysis of Heavy Metal Content in Impacted Third Molars from Industrial and Non-Industrial Areas and Its Effect on the Isolation, Culture, and Proliferation of Dental Stem Cells (DSCs)
Source: J Clin Med. 2024 Sep 14;13(18):5465. doi: 10.3390/jcm13185465 (PMC11432618; doi:10.3390/jcm13185465)
Supplement: Supplementary file 1 [file jcm-13-05465-s001.zip › jcm-3165524-supplementary.xlsx]

## Sheet: Data
Patient			General Information				Heavy Metals								Viability of the obtained cell suspension	Number of cells obtained (million) in the first passage	A day from isolation and the first passage	Average doubling time (h)
							Mn	Cr	Ni	Cu	Fe	Cd	Pb	Zn
Lp.	Patient number	Number	Gender	Age	Inndustrial	How many years in an industrial area	µg/g	µg/g	µg/g	µg/g	µg/g	µg/g	µg/g	µg/g
1	A1	145	M	28	N	n/a	0.134529	0	0	0.044843	1.8012	0.0373692	0.298954	77.2347	98.2	1.9676	5	16.9097
2	A2	158	K	24	N	n/a	0.177665	0	0	0.266497	3.31218	0.0507614	0	97.2081	98.5	1.865	5	13.8378
3	A3	150	K	27	N	n/a	0.114236	0	0	0.0175747	4.66608	0.026362	0.175747	91.406	96	1.728	5	18.3333
4	A4	148	K	25	N	n/a	0.176593	0	0	0	1.81787	0.0623269	0.415512	57.3303	97.9	1.8622	5	12.3725
5	A5	149	K	24	N	n/a	0.248691	0	0	0.13089	2.81414	0.065445	0.26178	125.955	93.4	1.6812	6	18.2727
6	A6	2	K	18	N	n/a	0.0635593	0	0	0.0726392	5.4207	0.0544794	0.181598	106.616	98.5	1.873	6	16.4015
7	A7	1	M	18	T	18	0.157116	0	0	0.064695	9.13124	0.0554529	0.0924214	75.7209	90.2	1.6236	9	33.1116
8	A8	194	K	26	T	19	0.225475	0	0	0.0712025	1.10364	0.0593354	0.474684	84.4937	97.6	1.8568	5	12.4084
9	A9	168	M	25	N	5	0.197121	1.57697	0	0.0844806	21.8148	0.0750939	0.469337	94.928	98.8	1.9784	5	11.6458
10	A10	29	K	32	N	n/a	1.05461	0	0	0.143345	1.00341	0.0921502	0.819113	77.9283	84.2	1.5156	7	25.3365
11	A11	192	K	25	N	n/a	0.147179	0	0	0.367948	1.66803	0.0735895	0.613246	100.364	84.8	1.5264	7	25.1572
12	A12	3	K	24	N	2	0.16114	0	0	0.133115	8.21812	0.0280243	0.350304	159.511	96.2	1.7316	5	13.3056
13	A13	143	K	34	N	n/a	0.105932	0	0	0.370763	1.38771	0.0635593	0.211864	109.068	84.6	1.5228	6	20.1734
14	A14	144	K	34	N	n/a	0.147832	0	0	0.305519	1.16294	0.0492773	0.492773	65.7457	88.2	1.5876	7	24.1875
15	A15	189	M	18	N	n/a	0.172775	0	0	0	5.92147	0.078534	0.314136	100.241	94.6	1.7028	6	18.0409
16	A16	188	K	29	N	n/a	0.378323	0	0	0.0613497	1.27812	0.0408998	0.306748	181.339	90.9	1.6362	7	23.469
17	A17	190	K	27	N	n/a	0.504108	0	0	0.0560119	1.18745	0.0672143	0.224048	108.607	98.8	1.8784	5	12.2658
18	A18	190	K	27	N	n/a	0.168161	0	0	0	1.08744	0.100897	0.472646	84.8767	98.4	1.7712	5	13.0081
19	A19	146	K	25	N	n/a	0.10274	0	0	0.148402	4.54338	0.0570776	0.228311	120.845	94.7	1.7046	5	13.5164
20	A20	147	K	25	N	n/a	0.250417	0	0	0	1.54007	0.0876461	0	99.1778	94.3	1.8974	5	12.1429
21	A27	6	K	21	T	21	0.140187	0	0	0.0560748	1.74766	0.0373832	0.0934579	103.841	95.8	1.7244	7	22.2686
22	A28	4	M	29	T	29	0.0790453	0	0	0.182294	6.23063	0.0139492	0.232486	140.747	90.6	1.6308	7	23.5467
23	A35	8	K	21	T	21	0.137852	0	0	0.422171	6.35841	0.0689259	0.516944	92.8777	75.4	1.3572	10	45.2697
24	A36	7	M	29	T	29	0.394737	0	0	0.885751	7.38447	0.0866496	0.770218	83.896	70.8	1.0744	14	85.7781
25	A37	10	K	19	T	19	0.0955414	0	0	0.518653	7.34304	0.122839	1.36488	64.859	82.8	1.4904	10	41.2238
26	A38	11	K	36	T	36	0.121704	0	0	0.486815	3.72718	0.106491	0.760649	114.736	78.5	1.113	12	69.0027
27	A39	9	K	24	T	36	0.127175	0	0	0.207497	4.04953	0.0334672	0.535475	65.3079	82.2	1.4796	10	41.5247
28	A40	1	M	18	T	18	0.161597	0	0	0.209125	1.91065	0.0570342	0.665399	36.5209	80.2	1.4436	9	37.2402
